# Supplementary material for: Clinical time-to-event prediction enhanced by incorporating compatible related outcomes
Source: PLOS Digit Health. 2022 May 26;1(5):e0000038. doi: 10.1371/journal.pdig.0000038 (PMC9222982; doi:10.1371/journal.pdig.0000038)
Supplement: S1 Table — (XLSX) [file pdig.0000038.s001.xlsx]

## Sheet: Cancer Type Abbreviation
Abbreviation	Cancer Type
ACC	Adrenocortical carcinoma
BLCA	Bladder urothelial carcinoma
BRCA	Breast invasive carcinoma
CESC	Cervical and endocervical cancers
CHOL	Cholangiocarcinoma
COAD	Colon adenocarcinoma
COADREAD	Colorectal adenocarcinoma (COAD+READ)
DLBC	Lymphoid Neoplasm Diffuse Large B-cell Lymphoma
ESCA	Esophageal carcinoma
GBM	Glioblastoma multiforme
GBMLGG	Glioma (GBM+LGG)
HNSC	Head and Neck squamous cell carcinoma
KICH	Kidney Chromophobe
KIPAN	Pan-kidney cancers (KICH+KIRC+KIRP)
KIRC	Kidney renal clear cell carcinoma
KIRP	Kidney renal papillary cell carcinoma
LAML	Acute Myeloid Leukemia
LGG	Brain Lower Grade Glioma
LIHC	Liver hepatocellular carcinoma
LUAD	Lung adenocarcinoma
LUSC	Lung squamous cell carcinoma
MESO	Mesothelioma
OV	Ovarian serous cystadenocarcinoma
PAAD	Pancreatic adenocarcinoma
PanGI	Pan-gastrointestinal cancers (LUSC+HNSC+ESCA+CESC+BLCA)
PanGyn	Pan-gynecological cancers (OV+CESC+USC+UCEC)
PanSCCs	Pan-squamous cancers (COAD+READ+STAD+ESCA)
PCPG	Pheochromocytoma and Paraganglioma
PRAD	Prostate adenocarcinoma
READ	Rectum adenocarcinoma
SARC	Sarcoma
SKCM	Skin Cutaneous Melanoma
STAD	Stomach adenocarcinoma
STES	Stomach and Esophageal carcinoma
TGCT	Testicular Germ Cell Tumors
THCA	Thyroid carcinoma
THYM	Thymoma
UCEC	Uterine Corpus Endometrial Carcinoma
UCS	Uterine Carcinosarcoma
UVM	Uveal Melanoma
